# Supplementary material for: Proanthocyanidins and Phenolic Compounds from the Twigs of Salix chaenomeloides and Their Anti-Lipogenic Effects on 3T3-L1 Preadipocytes
Source: Nutrients. 2024 Apr 2;16(7):1036. doi: 10.3390/nu16071036 (PMC11013749; doi:10.3390/nu16071036)
Supplement: Supplementary file 1 [file nutrients-16-01036-s001.zip]

Archive with 1 entries (1 files):
- nutrients-2861030-supplementary.pdf
